# Supplementary material for: Diabetic and cardiovascular patients’ willingness to pay for upcoming national health insurance scheme in Côte d’Ivoire
Source: Health Econ Rev. 2019 Mar 8;9:8. doi: 10.1186/s13561-019-0225-y (PMC6734508; doi:10.1186/s13561-019-0225-y)
Supplement: Supplementary file 2 — Questionnaire_DAP.qes < pre-tested interviewer-administered questionnaire> (QES 3 kb) [file 13561_2019_225_MOESM2_ESM.qes]

                    ***********************************************************************************************************************************************************
                                                                        QUESTIONNAIRE D'ETUDE
                    Disposition à payer individuelle de patients diabétiques et/ou cardiovasculaires pour une assurance maladie publique en Côte d'Ivoire
                    ***********************************************************************************************************************************************************

NUMTEL   Numéro de téléphone (lancer l'appel) ########

    Bonjour Madame / Monsieur ,
    Vous avez rempli une fiche pour une étude
    Merci d'avoir accepté de participer à cette étude dont l'objectif est de rechercher le montant maximum que vous êtes prêt(e) à payer pour bénéficier de la prise en charge de vos frais de santé par la couverture maladie que 
    le gouvernement est en train de mettre en place
    Pouvons-nous démarrer l'interview, SVP?  Laisser l'enquêté(e) répondre OUI, si non répéter la question afin d'obtenir cette réponse affirmative (au besoin, répéter l'objectif ci-dessus)
    
SEXE     Vous êtes un ou une #

DATNAISS  Vous êtes né(e) le <dd/mm/yyyy>

DATMAL   Le diabète ou la maladie du cœur ou des vaisseaux a été découverte <dd/mm/yyyy>

CONAICMU Connaissez-vous la Couverture Maladie Universelle (CMU) #

ENGCMU   Etes-vous engagé(e) dans le projet Couverture Maladie Universelle #

STACMU   Si Oui, à quel stade #

PREAUTR  préciser autre stade engagement cmu ______________________________________

ASSMAMU  Avez-vous déjà une assurance ou mutuelle pour les cas de maladie #

ADHERENT             Si Oui, #

IDASSUR  Quelle est cette assurance ou mutuelle #

PREASSUR préciser autre assurance ou mutuelle ___________________________________________

MONCOTI  Quel est le montant de la cotisation #######

PERCOTI  Ce montant de cotisation est-il payé par mois ou par année #

COASMUAD Connaissez-vous une assurance ou mutuelle maladie qui fonctionne ou #
            des personnes adhérentes à une assurance ou mutuelle maladie

MONCOTI  Si Oui, Quel est le montant de la cotisation #######

PERCOTI  Ce montant de cotisation est-il payé par mois ou par année #

CMUDIACV La CMU en Côte d'Ivoire va -t-elle prendre en charge les frais de #
            soins pour diabète et/ou maladies cardiovasculaires

    Supposons que la prise en charge, par une assurance maladie publique, des frais de consultations, hospitalisations, examens de laboratoire et radiologie, médicaments, opérations chirurgicales va dépendre de votre 
    cotisation

COTIDIX  Seriez-vous prêt à payer 10 000 F par mois pour adhérer à #
            une telle assurance maladie publique

COTICINQ Seriez-vous prêt à payer 5 000 F par mois pour adhérer à #
        l'assurance maladie publique avec tous ses avantages cités

COTITROI Seriez-vous prêt à payer 3 000 F par mois pour adhérer à #
        l'assurance maladie publique avec tous ses avantages cités

COTITREN Si cela est nécessaire pour garantir dans la durée les #
        avantages de l'assurance maladie publique pourriez-vous payer 30 000 F par mois

COTIVING Si cela est nécessaire pour garantir dans la durée les #
        avantages de l'assurance maladie publique pourriez-vous payer 20 000 F par mois

NIVINST  Quel est le diplôme le plus élevé que vous avez obtenu ou #
        votre niveau d'instruction scolaire

ACTPROF  Quelle est votre profession #

    Merci de votre attention et de vos réponses
